# Supplementary material for: Simultaneous Liquid Digestate Treatment and High-Value Microalgal Biomass Production: Influence of Post-Harvest Storage on Biochemical Profiles
Source: Molecules. 2025 Jun 27;30(13):2778. doi: 10.3390/molecules30132778 (PMC12251123; doi:10.3390/molecules30132778)
Supplement: Supplementary file 1 [file molecules-30-02778-s001.zip]

Archive with 1 entries (1 files):
- molecules-3672009-supplementary.pdf
